# Supplementary material for: A Novel Pathogenic Large Duplication in EXT1 Identified in a Family with Multiple Osteochondromas
Source: Genes (Basel). 2024 Sep 5;15(9):1169. doi: 10.3390/genes15091169 (PMC11430977; doi:10.3390/genes15091169)
Supplement: Supplementary file 1 [file genes-15-01169-s001.zip]

Archive with 1 entries (1 files):
- genes-3151713-supplementary.pdf
